# Supplementary material for: Apoptotic cell clearance triggers epithelial fate reprogramming during prostate regression
Source: Cell Death Dis. 2026 Apr 10;17(1):462. doi: 10.1038/s41419-026-08565-9 (PMC13181137; doi:10.1038/s41419-026-08565-9)
Supplement: Supplementary file 2 — Supplemental Table 1 [file 41419_2026_8565_MOESM2_ESM.xlsx]

## Sheet: in
Supplementary Table 1: Extended GO Terms for Castrated Only
ID	Description	FoldEnrichment	p.adjust
GO:0010506	regulation of autophagy	2.73241	2.01e-08
GO:0043254	regulation of protein-containing complex assembly	2.26854	1.22e-07
GO:0016236		2.54745	1.22e-07
GO:0046486	glycerolipid metabolic process	2.35938	1.83e-07
GO:0007005	mitochondrion organization	2.15832	3.75e-07
GO:0044248	cellular catabolic process	2.47329	4.1e-07
GO:0043603	amide metabolic process	2.12264	1.65e-06
GO:0006644	phospholipid metabolic process	2.28926	2.13e-06
GO:0016241	regulation of macroautophagy	3.16189	3.06e-06
GO:0006650	glycerophospholipid metabolic process	2.46359	3.56e-06
GO:2001233	regulation of apoptotic signaling pathway	2.13802	4.92e-06
GO:0008654	phospholipid biosynthetic process	2.67741	4.92e-06
GO:1901987	regulation of cell cycle phase transition	2.02601	2.03e-05
GO:0044282	small molecule catabolic process	2.16496	2.03e-05
GO:0010508	positive regulation of autophagy	2.86912	2.03e-05
GO:0019216	regulation of lipid metabolic process	2.12833	2.03e-05
GO:0042159	lipoprotein catabolic process	8.06941	2.11e-05
GO:0006364	rRNA processing	2.5672	2.42e-05
GO:0046474	glycerophospholipid biosynthetic process	2.78322	3.55e-05
GO:0045017	glycerolipid biosynthetic process	2.50885	4.04e-05
GO:0045333	cellular respiration	2.33735	6.62e-05
GO:0015980	energy derivation by oxidation of organic compounds	2.07499	9.67e-05
GO:0051054	positive regulation of DNA metabolic process	2.18106	9.79e-05
GO:0007034	vacuolar transport	2.6802	0.000102148
GO:0022613	ribonucleoprotein complex biogenesis	1.95159	0.000102148
GO:0006631	fatty acid metabolic process	1.91839	0.000117234
GO:0016042	lipid catabolic process	2.09293	0.000127364
GO:0006091	generation of precursor metabolites and energy	1.88824	0.000127364
GO:0016054	organic acid catabolic process	2.33116	0.000131626
GO:0046395	carboxylic acid catabolic process	2.33116	0.000131626
GO:0062197	cellular response to chemical stress	2.07499	0.000145261
GO:0006303	double-strand break repair via nonhomologous end joining	3.73498	0.0001496
GO:0072329	monocarboxylic acid catabolic process	2.88281	0.000151365
GO:0031333	negative regulation of protein-containing complex assembly	2.6409	0.000156894
GO:0042157	lipoprotein metabolic process	3.19549	0.000159211
GO:0016072	rRNA metabolic process	2.26952	0.0001608
GO:0006979	response to oxidative stress	1.92779	0.000195949
GO:0009101	glycoprotein biosynthetic process	2.10109	0.000224912
GO:0044088	regulation of vacuole organization	3.93897	0.000224912
GO:0006661	phosphatidylinositol biosynthetic process	3.21078	0.000224912
GO:0042254	ribosome biogenesis	2.08796	0.000251087
GO:0062012	regulation of small molecule metabolic process	1.95598	0.000254663
GO:0000045	autophagosome assembly	2.8369	0.000255052
GO:0034599	cellular response to oxidative stress	2.20912	0.000261876
GO:2000785	regulation of autophagosome assembly	4.32658	0.000261876
GO:0006282	regulation of DNA repair	2.31079	0.000384505
GO:0042180	ketone metabolic process	2.19899	0.000491863
GO:0018209	peptidyl-serine modification	2.2797	0.000503559
GO:2001234	negative regulation of apoptotic signaling pathway	2.19027	0.00051926
GO:0007033	vacuole organization	2.21162	0.000537894
GO:0048193	Golgi vesicle transport	2.0892	0.000542335
GO:0006302	double-strand break repair	2.04839	0.000542335
GO:0045732	positive regulation of protein catabolic process	2.32681	0.000542335
GO:1905037	autophagosome organization	2.67003	0.000634001
GO:0140053	mitochondrial gene expression	2.43482	0.00078069
GO:0009895	negative regulation of catabolic process	1.92879	0.000817551
GO:0046488	phosphatidylinositol metabolic process	2.56904	0.000817551
GO:0006643	membrane lipid metabolic process	2.30098	0.00086814
GO:0009100	glycoprotein metabolic process	1.90117	0.000952532
GO:0044772	mitotic cell cycle phase transition	1.81968	0.00105522
GO:0070085	glycosylation	2.15184	0.00109907
GO:0009062	fatty acid catabolic process	2.82429	0.00123109
GO:0007264	small GTPase-mediated signal transduction	1.81562	0.00126998
GO:2001032	regulation of double-strand break repair via nonhomologous end joining	5.0086	0.00126998
GO:0010507	negative regulation of autophagy	3.07587	0.00142258
GO:1902652	secondary alcohol metabolic process	2.36452	0.00162571
GO:2000780	negative regulation of double-strand break repair	4.43818	0.00167844
GO:1902115	regulation of organelle assembly	2.09999	0.00169663
GO:0140588	chromatin looping	2.48715	0.00177978
GO:0018105	peptidyl-serine phosphorylation	2.20283	0.00178087
GO:0006066	alcohol metabolic process	1.86916	0.00184554
GO:1901136	carbohydrate derivative catabolic process	2.03671	0.00192653
GO:0045738	negative regulation of DNA repair	4.31822	0.00205628
GO:2001242	regulation of intrinsic apoptotic signaling pathway	2.24612	0.00206018
GO:0050767	regulation of neurogenesis	1.75036	0.00217796
GO:0033108	mitochondrial respiratory chain complex assembly	2.61925	0.00217796
GO:0140895	cell surface toll-like receptor signaling pathway	3.18355	0.00223725
GO:1901990	regulation of mitotic cell cycle phase transition	1.88364	0.00246766
GO:0045050	protein insertion into ER membrane by stop-transfer membrane-anchor sequence	7.92269	0.00264313
GO:0045787	positive regulation of cell cycle	1.86113	0.00264313
GO:0070841	inclusion body assembly	4.53904	0.00264313
GO:0008203	cholesterol metabolic process	2.3603	0.00264313
GO:0042594	response to starvation	2.05819	0.0027583
GO:0016239	positive regulation of macroautophagy	2.78761	0.00276076
GO:0016125	sterol metabolic process	2.3069	0.00276076
GO:1902806	regulation of cell cycle G1/S phase transition	2.22869	0.00277444
GO:0007031	peroxisome organization	4.09678	0.00297614
GO:0072594	establishment of protein localization to organelle	1.74046	0.00300201
GO:0090181	regulation of cholesterol metabolic process	3.56272	0.00306137
GO:0006744	ubiquinone biosynthetic process	6.35466	0.00306137
GO:1901663	quinone biosynthetic process	6.35466	0.00306137
GO:0042176	regulation of protein catabolic process	1.82533	0.00313279
GO:0032411	positive regulation of transporter activity	2.93957	0.00313279
GO:0097191	extrinsic apoptotic signaling pathway	2.03349	0.00313534
GO:0044090	positive regulation of vacuole organization	4.84165	0.00315127
GO:0015748	organophosphate ester transport	2.30273	0.00344016
GO:0010876	lipid localization	1.70705	0.00344016
GO:0010821	regulation of mitochondrion organization	2.49647	0.00358313
GO:0045739	positive regulation of DNA repair	2.43849	0.00358313
GO:0034976	response to endoplasmic reticulum stress	1.94348	0.0039036
GO:0045540	regulation of cholesterol biosynthetic process	4.66873	0.00406172
GO:0106118	regulation of sterol biosynthetic process	4.66873	0.00406172
GO:2001034	positive regulation of double-strand break repair via nonhomologous end joining	5.98086	0.00432448
GO:1902903	regulation of supramolecular fiber organization	1.76606	0.0044617
GO:0002752	cell surface pattern recognition receptor signaling pathway	2.94176	0.0044617
GO:0032414	positive regulation of ion transmembrane transporter activity	2.94176	0.0044617
GO:0009060	aerobic respiration	2.11528	0.0044617
GO:0000302	response to reactive oxygen species	2.05663	0.00451293
GO:0032535	regulation of cellular component size	1.76169	0.00454663
GO:0046467	membrane lipid biosynthetic process	2.38624	0.00454663
GO:0016242	negative regulation of macroautophagy	4.14998	0.00457264
GO:0061136	regulation of proteasomal protein catabolic process	2.13819	0.00457264
GO:0010639	negative regulation of organelle organization	1.77779	0.00486553
GO:0150104	transport across blood-brain barrier	5.05215	0.00490015
GO:0043604	amide biosynthetic process	2.26952	0.00507166
GO:0043457	regulation of cellular respiration	3.3127	0.00528649
GO:0097193	intrinsic apoptotic signaling pathway	1.82091	0.00532774
GO:0043467	regulation of generation of precursor metabolites and energy	2.25543	0.00543741
GO:0006695	cholesterol biosynthetic process	3.12845	0.00543741
GO:1902653	secondary alcohol biosynthetic process	3.12845	0.00543741
GO:1903830	magnesium ion transmembrane transport	5.64859	0.00566579
GO:0030833	regulation of actin filament polymerization	2.33618	0.00570842
GO:0002220	innate immune response activating cell surface receptor signaling pathway	2.7436	0.00584719
GO:0000209	protein polyubiquitination	1.92242	0.00602447
GO:0010232	vascular transport	4.84165	0.00628792
GO:0006869	lipid transport	1.68821	0.00628792
GO:0031334	positive regulation of protein-containing complex assembly	2.02826	0.00635855
GO:0006486	protein glycosylation	2.01916	0.00679985
GO:0043413	macromolecule glycosylation	2.01916	0.00679985
GO:0046434	organophosphate catabolic process	1.92565	0.00684341
GO:0019218	regulation of steroid metabolic process	2.40176	0.00686478
GO:0070534	protein K63-linked ubiquitination	2.90499	0.00686478
GO:0019395	fatty acid oxidation	2.46185	0.00686478
GO:0000723	telomere maintenance	2.23461	0.00739185
GO:0032200	telomere organization	2.23461	0.00739185
GO:0006743	ubiquinone metabolic process	5.35129	0.00739185
GO:1902430	negative regulation of amyloid-beta formation	5.35129	0.00739185
GO:2001243	negative regulation of intrinsic apoptotic signaling pathway	2.50885	0.00739185
GO:0006641	triglyceride metabolic process	2.44117	0.00739185
GO:0032543	mitochondrial translation	2.36452	0.00806187
GO:0098734	macromolecule depalmitoylation	6.22497	0.00806187
GO:0140250	regulation protein catabolic process at synapse	6.22497	0.00806187
GO:0008625	extrinsic apoptotic signaling pathway via death domain receptors	2.73411	0.0082104
GO:2001236	regulation of extrinsic apoptotic signaling pathway	2.13361	0.00832009
GO:0009267	cellular response to starvation	2.03489	0.00849594
GO:0006260	DNA replication	1.88986	0.00879405
GO:1901800	positive regulation of proteasomal protein catabolic process	2.46405	0.00885012
GO:0042770	signal transduction in response to DNA damage	2.12162	0.00885012
GO:1904262	negative regulation of TORC1 signaling	3.47335	0.00885012
GO:0002221	pattern recognition receptor signaling pathway	1.84681	0.00916305
GO:0030041	actin filament polymerization	2.14866	0.0093035
GO:0016482	cytosolic transport	2.32843	0.0093035
GO:0030258	lipid modification	2.01542	0.00935254
GO:0019915	lipid storage	2.44225	0.00935254
GO:0170062	nutrient storage	2.44225	0.00935254
GO:0072662	protein localization to peroxisome	5.08373	0.00935254
GO:0072663	establishment of protein localization to peroxisome	5.08373	0.00935254
GO:2000786	positive regulation of autophagosome assembly	5.08373	0.00935254
GO:0032007	negative regulation of TOR signaling	2.90499	0.00940767
GO:0048284	organelle fusion	2.06407	0.00990897
GO:2001259	positive regulation of cation channel activity	3.39945	0.0100044
GO:1901989	positive regulation of cell cycle phase transition	2.36178	0.0100044
GO:0022604	regulation of cell morphogenesis	1.8477	0.0100044
GO:1901293	nucleoside phosphate biosynthetic process	1.79833	0.0100044
GO:2000045	regulation of G1/S transition of mitotic cell cycle	2.16521	0.0100044
GO:0002084	protein depalmitoylation	7.26247	0.0101808
GO:0008053	mitochondrial fusion	3.63123	0.0102567
GO:0016126	sterol biosynthetic process	2.86407	0.0103964
GO:0043122	regulation of canonical NF-kappaB signal transduction	1.87775	0.0104575
GO:0006895	Golgi to endosome transport	5.80997	0.0105081
GO:1905668	positive regulation of protein localization to endosome	5.80997	0.0105081
GO:0044843	cell cycle G1/S phase transition	1.89456	0.0105591
GO:0045862	positive regulation of proteolysis	1.96283	0.0105591
GO:0006664	glycolipid metabolic process	2.54561	0.0105764
GO:2000779	regulation of double-strand break repair	2.23461	0.0105787
GO:0000422	autophagy of mitochondrion	2.4665	0.0105787
GO:0032436	positive regulation of proteasomal ubiquitin-dependent protein catabolic process	2.72343	0.0107512
GO:0072665	protein localization to vacuole	2.72343	0.0107512
GO:0009141	nucleoside triphosphate metabolic process	1.81562	0.0107512
GO:0097284	hepatocyte apoptotic process	4.30369	0.0109658
GO:0000423	mitophagy	2.61122	0.0109817
GO:0006790	sulfur compound metabolic process	1.73803	0.0109817
GO:0007015	actin filament organization	1.6241	0.0109817
GO:0000963	mitochondrial RNA processing	4.84165	0.0109817
GO:0015693	magnesium ion transport	4.84165	0.0109817
GO:0090083	regulation of inclusion body assembly	4.84165	0.0109817
GO:1901661	quinone metabolic process	4.84165	0.0109817
GO:1902992	negative regulation of amyloid precursor protein catabolic process	4.84165	0.0109817
GO:1903509	liposaccharide metabolic process	2.51963	0.0109817
GO:0034142	toll-like receptor 4 signaling pathway	2.95038	0.0109817
GO:0090068	positive regulation of cell cycle process	1.84193	0.0109817
GO:0006898	receptor-mediated endocytosis	1.82194	0.0112004
GO:0034440	lipid oxidation	2.30555	0.011634
GO:1904019	epithelial cell apoptotic process	2.42082	0.0120901
GO:0045806	negative regulation of endocytosis	2.7856	0.0120901
GO:0015711	organic anion transport	1.61388	0.0122455
GO:0051090	regulation of DNA-binding transcription factor activity	1.71116	0.0123526
GO:1902808	positive regulation of cell cycle G1/S phase transition	2.90499	0.0124106
GO:0032956	regulation of actin cytoskeleton organization	1.70648	0.0129231
GO:0045833	negative regulation of lipid metabolic process	2.33876	0.0129231
GO:0007029	endoplasmic reticulum organization	2.46924	0.013145
GO:0002758	innate immune response-activating signaling pathway	1.78546	0.013145
GO:0007252	I-kappaB phosphorylation	5.44685	0.013145
GO:0010635	regulation of mitochondrial fusion	5.44685	0.013145
GO:0034497	protein localization to phagophore assembly site	5.44685	0.013145
GO:1905666	regulation of protein localization to endosome	5.44685	0.013145
GO:0018279	protein N-linked glycosylation via asparagine	3.73498	0.013187
GO:0051091	positive regulation of DNA-binding transcription factor activity	1.94112	0.013187
GO:1902041	regulation of extrinsic apoptotic signaling pathway via death domain receptors	3.19549	0.0136375
GO:0015919	peroxisomal membrane transport	4.62157	0.0136375
GO:0043574	peroxisomal transport	4.62157	0.0136375
GO:0045931	positive regulation of mitotic cell cycle	2.21032	0.0136904
GO:0010248	establishment or maintenance of transmembrane electrochemical gradient	6.60224	0.0136904
GO:0006518	peptide metabolic process	3.00516	0.0136904
GO:0120162	positive regulation of cold-induced thermogenesis	2.44479	0.0139516
GO:0005996	monosaccharide metabolic process	1.77367	0.0139936
GO:0031570	DNA integrity checkpoint signaling	2.25193	0.0141434
GO:0045786	negative regulation of cell cycle	1.65383	0.0152054
GO:0034143	regulation of toll-like receptor 4 signaling pathway	4.00688	0.0152878
GO:1901992	positive regulation of mitotic cell cycle phase transition	2.42082	0.0152878
GO:0062207	regulation of pattern recognition receptor signaling pathway	1.99814	0.0152878
GO:0006605	protein targeting	1.76204	0.0152951
GO:0098884	postsynaptic neurotransmitter receptor internalization	3.13283	0.0152951
GO:0140239	postsynaptic endocytosis	3.13283	0.0152951
GO:0032970	regulation of actin filament-based process	1.64104	0.015312
GO:0000077	DNA damage checkpoint signaling	2.28078	0.0156999
GO:0016197	endosomal transport	1.79005	0.0156999
GO:0043524	negative regulation of neuron apoptotic process	1.90599	0.0162439
GO:0015749	monosaccharide transmembrane transport	2.21755	0.0163917
GO:0051962	positive regulation of nervous system development	1.66432	0.0164406
GO:0007039	protein catabolic process in the vacuole	4.42063	0.0167759
GO:0034249	negative regulation of amide metabolic process	4.42063	0.0167759
GO:0019693	ribose phosphate metabolic process	1.65056	0.0168106
GO:0002730	regulation of dendritic cell cytokine production	5.12645	0.0168106
GO:0043414	macromolecule methylation	2.26208	0.0168106
GO:0006163	purine nucleotide metabolic process	1.59306	0.0171193
GO:0030100	regulation of endocytosis	1.69183	0.0171193
GO:0019217	regulation of fatty acid metabolic process	2.31371	0.0171193
GO:0050769	positive regulation of neurogenesis	1.73024	0.0171193
GO:0046890	regulation of lipid biosynthetic process	1.87016	0.0171193
GO:0007041	lysosomal transport	2.20075	0.0171193
GO:0032434	regulation of proteasomal ubiquitin-dependent protein catabolic process	2.20075	0.0171193
GO:1904659	D-glucose transmembrane transport	2.24369	0.0179612
GO:0010948	negative regulation of cell cycle process	1.72484	0.0179612
GO:1903050	regulation of proteolysis involved in protein catabolic process	1.86217	0.0181345
GO:0042886	amide transport	1.62963	0.0184485
GO:0007249	canonical NF-kappaB signal transduction	1.76518	0.0185883
GO:0034219	carbohydrate transmembrane transport	2.13303	0.0186814
GO:0046320	regulation of fatty acid oxidation	3.22776	0.0186814
GO:0009143	nucleoside triphosphate catabolic process	6.05206	0.0186814
GO:0017062	respiratory chain complex III assembly	6.05206	0.0186814
GO:0034551	mitochondrial respiratory chain complex III assembly	6.05206	0.0186814
GO:1905907	negative regulation of amyloid fibril formation	6.05206	0.0186814
GO:0046165	alcohol biosynthetic process	2.08855	0.0187671
GO:0008064	regulation of actin polymerization or depolymerization	2.04953	0.01879
GO:0045429	positive regulation of nitric oxide biosynthetic process	3.01461	0.0188257
GO:1901264	carbohydrate derivative transport	2.5043	0.0188257
GO:0051650	establishment of vesicle localization	1.92242	0.0189882
GO:0032868	response to insulin	1.67282	0.0197877
GO:0051258	protein polymerization	1.75301	0.0199868
GO:1902229	regulation of intrinsic apoptotic signaling pathway in response to DNA damage	3.44012	0.0200359
GO:1901021	positive regulation of calcium ion transmembrane transporter activity	3.74837	0.0208592
GO:0019318	hexose metabolic process	1.76374	0.0208592
GO:0002371	dendritic cell cytokine production	4.84165	0.0209403
GO:0006488	dolichol-linked oligosaccharide biosynthetic process	4.84165	0.0209403
GO:0071816	tail-anchored membrane protein insertion into ER membrane	4.84165	0.0209403
GO:0022411	cellular component disassembly	1.59542	0.0209738
GO:0006694	steroid biosynthetic process	1.99199	0.0209808
GO:0015833	peptide transport	1.65324	0.0209808
GO:0006639	acylglycerol metabolic process	2.0616	0.0209808
GO:0032271	regulation of protein polymerization	1.90375	0.0209808
GO:0009612	response to mechanical stimulus	1.77527	0.0212598
GO:0030111	regulation of Wnt signaling pathway	1.68593	0.0213344
GO:0034502	protein localization to chromosome	2.19027	0.0215221
GO:1902904	negative regulation of supramolecular fiber organization	1.98067	0.0221679
GO:0006081	aldehyde metabolic process	2.54186	0.0221915
GO:0030832	regulation of actin filament length	2.01249	0.0222647
GO:0044272	sulfur compound biosynthetic process	2.04839	0.0222755
GO:0016055	Wnt signaling pathway	1.56281	0.022498
GO:0008154	actin polymerization or depolymerization	1.917	0.0225204
GO:0099149	regulation of postsynaptic neurotransmitter receptor internalization	3.35191	0.0227319
GO:1904407	positive regulation of nitric oxide metabolic process	2.90499	0.0233549
GO:0008643	carbohydrate transport	2.07499	0.0233549
GO:0006638	neutral lipid metabolic process	2.03534	0.0233549
GO:0006997	nucleus organization	2.03534	0.0233549
GO:2000042	negative regulation of double-strand break repair via homologous recombination	4.06698	0.0233549
GO:0032608	interferon-beta production	2.62256	0.0233549
GO:0032648	regulation of interferon-beta production	2.62256	0.0233549
GO:0050994	regulation of lipid catabolic process	2.62256	0.0233549
GO:1904035	regulation of epithelial cell apoptotic process	2.62256	0.0233549
GO:0060071	Wnt signaling pathway, planar cell polarity pathway	3.63123	0.0236036
GO:0010569	regulation of double-strand break repair via homologous recombination	2.51048	0.0237787
GO:0043393	regulation of protein binding	1.93151	0.0238345
GO:0032259	methylation	1.87643	0.0240523
GO:0000724	double-strand break repair via homologous recombination	1.95842	0.0241384
GO:0008645	hexose transmembrane transport	2.15605	0.0241384
GO:0033539	fatty acid beta-oxidation using acyl-CoA dehydrogenase	5.58651	0.0243161
GO:2000562	negative regulation of CD4-positive, alpha-beta T cell proliferation	5.58651	0.0243161
GO:0000280	nuclear division	1.55847	0.0247839
GO:0050810	regulation of steroid biosynthetic process	2.32399	0.0252318
GO:0061640	cytoskeleton-dependent cytokinesis	2.19705	0.0252318
GO:0070646	protein modification by small protein removal	2.19705	0.0252318
GO:0006006	glucose metabolic process	1.80061	0.0252318
GO:0032481	positive regulation of type I interferon production	2.39422	0.0256046
GO:0062014	negative regulation of small molecule metabolic process	2.13933	0.0257223
GO:2001235	positive regulation of apoptotic signaling pathway	1.97677	0.0257223
GO:0010565	regulation of ketone metabolic process	2.00974	0.0258429
GO:0007266	Rho protein signal transduction	2.08992	0.0258429
GO:0009259	ribonucleotide metabolic process	1.61388	0.0258429
GO:0019319	hexose biosynthetic process	2.24476	0.0260021
GO:0002218	activation of innate immune response	1.66752	0.0263492
GO:0072522	purine-containing compound biosynthetic process	1.77273	0.0264754
GO:0009150	purine ribonucleotide metabolic process	1.63157	0.0264754
GO:1901988	negative regulation of cell cycle phase transition	1.73668	0.0265595
GO:0015914	phospholipid transport	2.30098	0.0265595
GO:0051495	positive regulation of cytoskeleton organization	1.87885	0.0265595
GO:1901292	nucleoside phosphate catabolic process	1.87885	0.0265595
GO:0006505	GPI anchor metabolic process	3.5212	0.0265595
GO:0006506	GPI anchor biosynthetic process	3.5212	0.0265595
GO:0043247	telomere maintenance in response to DNA damage	3.5212	0.0265595
GO:0180046	GPI anchored protein biosynthesis	3.5212	0.0265595
GO:1902230	negative regulation of intrinsic apoptotic signaling pathway in response to DNA damage	3.91056	0.0270164
GO:0008202	steroid metabolic process	1.62711	0.0270164
GO:0051259	protein complex oligomerization	1.71475	0.0274644
GO:0000082	G1/S transition of mitotic cell cycle	1.82376	0.0275969
GO:0099590	neurotransmitter receptor internalization	2.80306	0.0278464
GO:0051056	regulation of small GTPase mediated signal transduction	1.77856	0.0283852
GO:1902108	regulation of mitochondrial membrane permeability involved in apoptotic process	3.1884	0.0284296
GO:0009451	RNA modification	2.02002	0.0288359
GO:0140694	membraneless organelle assembly	1.56218	0.0293468
GO:0050435	amyloid-beta metabolic process	2.6409	0.0293468
GO:2000781	positive regulation of double-strand break repair	2.34273	0.0293568
GO:0033044	regulation of chromosome organization	1.77133	0.0297026
GO:0030178	negative regulation of Wnt signaling pathway	1.94229	0.029769
GO:0006289	nucleotide-excision repair	2.51766	0.029769
GO:0009199	ribonucleoside triphosphate metabolic process	1.718	0.029769
GO:0002700	regulation of production of molecular mediator of immune response	1.83259	0.029769
GO:0014909	smooth muscle cell migration	2.14302	0.0300641
GO:0006665	sphingolipid metabolic process	2.00673	0.0302786
GO:0043171	peptide catabolic process	4.35748	0.0302786
GO:1903052	positive regulation of proteolysis involved in protein catabolic process	2.09071	0.0302786
GO:0032479	regulation of type I interferon production	2.04577	0.0303134
GO:0000725	recombinational repair	1.90491	0.0303892
GO:0006099	tricarboxylic acid cycle	3.41763	0.0303892
GO:1902110	positive regulation of mitochondrial membrane permeability involved in apoptotic process	3.41763	0.0303892
GO:0060368	regulation of Fc receptor mediated stimulatory signaling pathway	5.18748	0.0305629
GO:0070508	cholesterol import	5.18748	0.0305629
GO:1900025	negative regulation of substrate adhesion-dependent cell spreading	5.18748	0.0305629
GO:0046323	D-glucose import	2.31781	0.0310806
GO:0098813	nuclear chromosome segregation	1.65361	0.0310806
GO:0051648	vesicle localization	1.79955	0.0311999
GO:1900087	positive regulation of G1/S transition of mitotic cell cycle	2.90499	0.0314383
GO:1901796	regulation of signal transduction by p53 class mediator	2.39234	0.0317015
GO:0110053	regulation of actin filament organization	1.70578	0.0317496
GO:0003018	vascular process in circulatory system	1.73851	0.0317496
GO:0031396	regulation of protein ubiquitination	1.81562	0.0322614
GO:0008630	intrinsic apoptotic signaling pathway in response to DNA damage	2.166	0.0335389
GO:0002090	regulation of receptor internalization	2.29341	0.033712
GO:0006119	oxidative phosphorylation	1.98067	0.033712
GO:0072666	establishment of protein localization to vacuole	2.70804	0.033712
GO:0051092	positive regulation of NF-kappaB transcription factor activity	2.10846	0.0338657
GO:0048259	regulation of receptor-mediated endocytosis	2.01735	0.0339241
GO:0051053	negative regulation of DNA metabolic process	2.05951	0.0339359
GO:0071897	DNA biosynthetic process	1.90899	0.0342842
GO:1990845	adaptive thermogenesis	1.90899	0.0342842
GO:0140374	antiviral innate immune response	2.56322	0.0345753
GO:0006892	post-Golgi vesicle-mediated transport	2.21332	0.0347523
GO:0051100	negative regulation of binding	2.00344	0.0362605
GO:0006888	endoplasmic reticulum to Golgi vesicle-mediated transport	2.09159	0.0362674
GO:2001257	regulation of cation channel activity	2.26952	0.0362674
GO:0031503	protein-containing complex localization	1.70256	0.0362674
GO:0006658	phosphatidylserine metabolic process	4.14998	0.0364136
GO:0015936	coenzyme A metabolic process	4.14998	0.0364136
GO:1905146	lysosomal protein catabolic process	4.14998	0.0364136
GO:2000738	positive regulation of stem cell differentiation	3.63123	0.0369331
GO:0031623	receptor internalization	1.92499	0.0369331
GO:1902930	regulation of alcohol biosynthetic process	2.66291	0.0369991
GO:0000910	cytokinesis	1.86416	0.0369991
GO:0006094	gluconeogenesis	2.19244	0.0371543
GO:0001510	RNA methylation	2.52608	0.0378336
GO:0051098	regulation of binding	1.61388	0.0384025
GO:0032728	positive regulation of interferon-beta production	2.79326	0.0390036
GO:0042181	ketone biosynthetic process	2.79326	0.0390036
GO:0006825	copper ion transport	4.84165	0.0390036
GO:0016558	protein import into peroxisome matrix	4.84165	0.0390036
GO:0140042	lipid droplet formation	4.84165	0.0390036
GO:0009306	protein secretion	1.52723	0.0392685
GO:0050708	regulation of protein secretion	1.60918	0.0396639
GO:1902686	mitochondrial outer membrane permeabilization involved in programmed cell death	3.22776	0.0397321
GO:0007009	plasma membrane organization	1.87682	0.039995
GO:0032606	type I interferon production	1.97618	0.0401646
GO:0006275	regulation of DNA replication	2.11046	0.0404527
GO:1901019	regulation of calcium ion transmembrane transporter activity	2.61925	0.0405643
GO:1990928	response to amino acid starvation	2.61925	0.0405643
GO:0006487	protein N-linked glycosylation	2.48999	0.0411238
GO:0070231	T cell apoptotic process	2.48999	0.0411238
GO:0016050	vesicle organization	1.56022	0.0425929
GO:0042274	ribosomal small subunit biogenesis	2.15184	0.0429192
GO:0014812	muscle cell migration	1.99981	0.0432659
GO:0035592	establishment of protein localization to extracellular region	1.51705	0.0432659
GO:0046364	monosaccharide biosynthetic process	2.09258	0.0433031
GO:0009142	nucleoside triphosphate biosynthetic process	2.04257	0.0433295
GO:0006089	lactate metabolic process	3.96135	0.0434646
GO:0031468	nuclear membrane reassembly	3.96135	0.0434646
GO:0035461	vitamin transmembrane transport	3.96135	0.0434646
GO:0061709	reticulophagy	3.96135	0.0434646
GO:0031669	cellular response to nutrient levels	1.67194	0.0438942
GO:0030968	endoplasmic reticulum unfolded protein response	2.3603	0.0442629
GO:0098732	macromolecule deacylation	2.577	0.0446055
GO:0006399	tRNA metabolic process	1.82512	0.0450587
GO:0046466	membrane lipid catabolic process	3.14053	0.0451282
GO:0003002	regionalization	1.51034	0.0457507
GO:0015918	sterol transport	2.07499	0.0459772
GO:0002833	positive regulation of response to biotic stimulus	1.51507	0.0463894
GO:0006283	transcription-coupled nucleotide-excision repair	5.80997	0.0463894
GO:0035434	copper ion transmembrane transport	5.80997	0.0463894
GO:0070086	ubiquitin-dependent endocytosis	5.80997	0.0463894
GO:0070305	response to cGMP	5.80997	0.0463894
GO:0070782	phosphatidylserine exposure on apoptotic cell surface	5.80997	0.0463894
GO:0140252	regulation protein catabolic process at postsynapse	5.80997	0.0463894
GO:1900408	negative regulation of cellular response to oxidative stress	5.80997	0.0463894
GO:1903943	regulation of hepatocyte apoptotic process	5.80997	0.0463894
GO:2000234	positive regulation of rRNA processing	5.80997	0.0463894
GO:0055088	lipid homeostasis	1.81562	0.0466246
GO:0002702	positive regulation of production of molecular mediator of immune response	1.93666	0.0468129
GO:0009144	purine nucleoside triphosphate metabolic process	1.65999	0.0468217
GO:0090207	regulation of triglyceride metabolic process	2.6898	0.0469019
GO:1901568	fatty acid derivative metabolic process	2.6898	0.0469019
GO:0006909	phagocytosis	1.7233	0.0476028
GO:0032511	late endosome to vacuole transport via multivesicular body sorting pathway	4.53904	0.0476028
GO:0046185	aldehyde catabolic process	4.53904	0.0476028
GO:1905906	regulation of amyloid fibril formation	4.53904	0.0476028
GO:0072523	purine-containing compound catabolic process	1.83557	0.0476028
GO:2000573	positive regulation of DNA biosynthetic process	2.42082	0.0476028
GO:0046889	positive regulation of lipid biosynthetic process	2.0577	0.0476028
GO:0030837	negative regulation of actin filament polymerization	2.5361	0.0476028
GO:0044346	fibroblast apoptotic process	3.38915	0.0482805
GO:0097345	mitochondrial outer membrane permeabilization	3.38915	0.0482805
GO:0051402	neuron apoptotic process	1.54052	0.0484045
GO:0006623	protein targeting to vacuole	2.84184	0.0488806
